# Supplementary material for: A GBF1-Dependent Mechanism for Environmentally Responsive Regulation of ER-Golgi Transport
Source: Dev Cell. 2019 Jun 3;49(5):786–801.e6. doi: 10.1016/j.devcel.2019.04.006 (PMC6764485; doi:10.1016/j.devcel.2019.04.006)
Supplement: Video S1. Animation of 3D Reconstruction of Images Shown in Figure 3, Related to Figure 3 [file mmc2.xlsx]

## Sheet: Sheet1
Gene Symbol	p-value(Mock vs. siGBF1)	Fold change (si-GBF1 vs mock)	Entrez Gene Name
ANKRD20A12P	0.000216366	12.3055
C8orf44-SGK3	2.87162e-05	8.18558	serum/glucocorticoid regulated kinase family member 3
LOC100507291	0.000389988	7.59025	uncharacterized LOC100507291
C17orf107	0.00205412	7.23495	chromosome 17 open reading frame 107
CHPF	0.000328678	6.51848	chondroitin polymerizing factor
PRPH2	6.20831e-05	6.43161	peripherin 2
CCDC8	0.00123069	5.33191	coiled-coil domain containing 8
MAGEL2	3.39953e-05	5.03413	MAGE family member L2
ASS1	0.000212618	4.66945	argininosuccinate synthase 1
BOC	0.000926788	4.34171	BOC cell adhesion associated, oncogene regulated
KDELR3	7.1524e-06	4.09972	KDEL endoplasmic reticulum protein retention receptor 3
RIMBP3B	0.00340149	3.80321	RIMS binding protein 3
RIMBP3C	0.00340151	3.80321	RIMS binding protein 3
B3GNT9	7.90868e-05	3.5313	UDP-GlcNAc:betaGal beta-1,3-N-acetylglucosaminyltransferase 9
ADM2	0.00203025	3.37157	adrenomedullin 2
FBXL16	1.72696e-06	3.28239	F-box and leucine rich repeat protein 16
ASPHD1	0.000100391	3.27584	aspartate beta-hydroxylase domain containing 1
GPX7	0.000810677	3.13173	glutathione peroxidase 7
LINC00565	0.00134529	3.12985	long intergenic non-protein coding RNA 565
TMEM45A	2.2153e-06	3.02077	transmembrane protein 45A
COG6	7.12447e-08	3.01432	component of oligomeric golgi complex 6
MCEE	0.000275886	3.00666	methylmalonyl-CoA epimerase
GGT1	0.00348768	2.98458	gamma-glutamyltransferase 1
FKBP11	3.74683e-05	2.96878	FK506 binding protein 11
CD24	8.29072e-06	2.9285	CD24 molecule
SLC46A1	0.00108037	2.89747	solute carrier family 46 member 1
RCN3	6.573e-08	2.86034	reticulocalbin 3
PLPP5	5.29091e-05	2.7819	phospholipid phosphatase 5
MEG8	0.00141871	2.77931	maternally expressed 8 (non-protein coding)
PDGFRL	3.04096e-05	2.76453	platelet derived growth factor receptor like
ECE2	5.19109e-05	2.69665	endothelin converting enzyme 2
C14orf37	0.00331447	2.67579	chromosome 14 open reading frame 37
SLC2A10	1.19645e-07	2.67383	solute carrier family 2 member 10
YIF1A	1.23013e-06	2.66557	Yip1 interacting factor homolog A, membrane trafficking protein
S1PR4	0.000237094	2.66529	sphingosine-1-phosphate receptor 4
ACSS1	0.00087817	2.6323	acyl-CoA synthetase short-chain family member 1
PDXDC2P-NPIPB14P	0.000480552	2.6099
BBOF1	4.55978e-05	2.60378	basal body orientation factor 1
SELENOM	1.57193e-05	2.59553	selenoprotein M
TBC1D8B	7.59437e-05	2.58141	TBC1 domain family member 8B
GSDMB	0.000610032	2.57751	gasdermin B
LRP1	1.23294e-05	2.5095	LDL receptor related protein 1
KCNK6	2.30477e-06	2.50838	potassium two pore domain channel subfamily K member 6
DSP	0.00237456	2.48553	desmoplakin
COL1A2	0.00234133	2.47413	collagen type I alpha 2 chain
CYB561D2	0.000323977	2.4561	cytochrome b561 family member D2
PYCR1	1.08052e-05	2.43071	pyrroline-5-carboxylate reductase 1
ERLEC1	1.88369e-05	2.41161	endoplasmic reticulum lectin 1
ARF4	5.22055e-07	2.40405	ADP ribosylation factor 4
CTHRC1	0.000131174	2.37582	collagen triple helix repeat containing 1
PPARA	0.000508417	2.36673	peroxisome proliferator activated receptor alpha
MAGED4B	1.14311e-07	2.35752	MAGE family member D4B
MAGED4	1.13992e-07	2.3574	MAGE family member D4B
RFTN2	0.00284462	2.33368	raftlin family member 2
SLC17A9	2.591e-06	2.32663	solute carrier family 17 member 9
MAGEH1	2.17907e-06	2.31415	MAGE family member H1
SLC17A5	5.28793e-05	2.30866	solute carrier family 17 member 5
SLC41A2	0.000363027	2.30185	solute carrier family 41 member 2
GFPT1	9.31879e-08	2.27601	glutamine--fructose-6-phosphate transaminase 1
IFT20	0.000522184	2.27039	intraflagellar transport 20
GNB3	6.94639e-05	2.25625	G protein subunit beta 3
GMPPA	5.54825e-06	2.23918	GDP-mannose pyrophosphorylase A
UFM1	3.14019e-06	2.22834	ubiquitin fold modifier 1
TVP23C	2.13399e-05	2.22339	trans-golgi network vesicle protein 23 homolog C
CGREF1	0.00162436	2.21843	cell growth regulator with EF-hand domain 1
TMEM214	3.88364e-06	2.18452	transmembrane protein 214
TMEM106A	0.000224801	2.17082	transmembrane protein 106A
C11orf24	1.46547e-08	2.162	chromosome 11 open reading frame 24
TSPAN13	0.000274711	2.15871	tetraspanin 13
B4GALT7	9.91261e-06	2.15772	beta-1,4-galactosyltransferase 7
HOXD1	0.000228026	2.15742	coatomer protein complex subunit zeta 2
COPZ2	0.000309104	2.15652	homeobox D1
TVP23C-CDRT4	0.00013687	2.14768	aldehyde dehydrogenase 18 family member A1
ALDH18A1	2.42832e-07	2.1476	TVP23C-CDRT4 readthrough
SLC35E1	3.37259e-06	2.14527	solute carrier family 35 member E1
ENTPD7	1.88657e-05	2.13849	ectonucleoside triphosphate diphosphohydrolase 7
YIPF2	6.08851e-06	2.12362	Yip1 domain family member 2
BET1L	5.72101e-07	2.1222	Bet1 golgi vesicular membrane trafficking protein like
ARL1	2.23245e-07	2.10702	ADP ribosylation factor like GTPase 1
KDELR2	5.79357e-07	2.10328	KDEL endoplasmic reticulum protein retention receptor 2
PDXDC1	8.6145e-07	2.09983	pyridoxal dependent decarboxylase domain containing 1
TMEM263	3.10064e-07	2.09668	transmembrane protein 263
ALDH1L2	7.22303e-05	2.0953	aldehyde dehydrogenase 1 family member L2
PGM3	2.36439e-05	2.09286	phosphoglucomutase 3
SRPRB	1.41205e-06	2.08447	SRP receptor beta subunit
ARFGAP1	7.42565e-06	2.06909	ADP ribosylation factor GTPase activating protein 1
MAGED1	9.85923e-07	2.06682	MAGE family member D1
PRRC1	4.98451e-07	2.05785	proline rich coiled-coil 1
PNMA8A	0.000476855	2.05248
ANG	0.00261917	2.04203	angiogenin
TMEM39A	0.000110947	2.04086	transmembrane protein 39A
MAFG-AS1	0.000310082	2.03991	MAFG antisense RNA 1 (head to head)
MEG3	5.62329e-05	2.03754	maternally expressed 3 (non-protein coding)
TUB	0.000502226	2.013	tubby bipartite transcription factor
B9D1	0.000336586	2.01181	B9 domain containing 1
PLK1	0.000297613	-2.00093	polo like kinase 1
GEM	0.00040248	-2.00564	GTP binding protein overexpressed in skeletal muscle
CDKN3	0.000158504	-2.07618	cyclin dependent kinase inhibitor 3
SPC25	0.000150798	-2.10832	SPC25, NDC80 kinetochore complex component
PTX3	0.00203919	-2.15449	pentraxin 3
KCNAB2	0.00370128	-2.16489	potassium voltage-gated channel subfamily A regulatory beta subunit 2
LRRC4	0.00202136	-2.18666	leucine rich repeat containing 4
TAGLN	0.00264538	-2.21802	transgelin
CPA4	0.00165781	-2.22983	carboxypeptidase A4
SLC25A5-AS1	0.00105346	-2.30276	SLC25A5 antisense RNA 1
TMEM229B	0.00360877	-2.30276	transmembrane protein 229B
ERCC6L	0.000233221	-2.32472	ERCC excision repair 6 like, spindle assembly checkpoint helicase
PIMREG	0.00106095	-2.39092
PCDH18	0.0022054	-2.45843	protocadherin 18
PCDHB16	0.00191963	-2.50969	protocadherin beta 16
GNAZ	0.00200495	-2.52931	G protein subunit alpha z
SYT5	0.00283916	-2.57023	synaptotagmin 5
APCDD1L	9.5521e-05	-2.69742	APC down-regulated 1 like
CRIP1	0.00221267	-2.82387	cysteine rich protein 1
AOX1	0.00081333	-2.89439	aldehyde oxidase 1
DNASE1L3	0.00257578	-2.94304	deoxyribonuclease 1 like 3
PLAT	2.9595e-06	-2.94378	plasminogen activator, tissue type
FHIT	0.003539	-3.01561	fragile histidine triad
CDKL3	0.000553985	-3.0676	cyclin dependent kinase like 3
GBF1	5.36033e-06	-4.62586	golgi brefeldin A resistant guanine nucleotide exchange factor 1
HAPLN1	0.000746993	-6.40218	hyaluronan and proteoglycan link protein 1
PRELP	0.000253968	-8.70985	proline and arginine rich end leucine rich repeat protein
